# Supplementary material for: Perceived Neighborhood Trust, Health Behaviors, and Metabolic Syndrome Among Middle-Aged and Older Chinese Adults: A Cross-Sectional Study
Source: Behav Sci (Basel). 2026 Jul 9;16(7):1151. doi: 10.3390/bs16071151 (PMC13405394; doi:10.3390/bs16071151)
Supplement: Supplementary file 1 [file behavsci-16-01151-s001.zip]

Archive with 1 entries (1 files):
- behavsci-4371771-supplementary.pdf
